# Supplementary material for: 3D Printed Double Roller-Based Triboelectric Nanogenerator for Blue Energy Harvesting
Source: Micromachines (Basel). 2021 Sep 10;12(9):1089. doi: 10.3390/mi12091089 (PMC8469981; doi:10.3390/mi12091089)
Supplement: Supplementary file 1 [file micromachines-12-01089-s001.zip]

Archive with 5 entries (5 files):
- micromachines-1371530-supplementary.pdf
- Video1_LED1.mp4
- Video2_Wave.mp4
- Video3_LED2.mp4
- Video4_Array.mp4
